# Supplementary material for: The regulatory mechanism and biological significance of the Snail-miR590-VEGFR-NRP1 axis in the angiogenesis, growth and metastasis of gastric cancer
Source: Cell Death Dis. 2020 Apr 17;11(4):241. doi: 10.1038/s41419-020-2428-x (PMC7165172; doi:10.1038/s41419-020-2428-x)
Supplement: Supplementary file 4 — Supplement Tab. 1 [file 41419_2020_2428_MOESM4_ESM.xlsx]

## Sheet: Sheet1
VEGFR1		VEGFR2		NRP1			VEGFR1/2	VEGFR2/NRP1	VEGFR1/NRP1	VEGFR1/2/NRP1
hsa-miR-181a		hsa-miR-590		hsa-miR-494			hsa-miR-590	hsa-miR-130a	hsa-miR-130a	hsa-miR-374b
hsa-miR-378		hsa-miR-136		hsa-miR-130b			hsa-miR-136	hsa-miR-410	hsa-miR-876	hsa-miR-3646
hsa-miR-519d		hsa-miR-370		hsa-miR-340			hsa-miR-488	hsa-miR-374b	hsa-miR-19a	hsa-miR-3662
hsa-miR-106b		hsa-miR-488		hsa-miR-376a			hsa-miR-149	hsa-miR-3646	hsa-miR-19b	hsa-miR-195
hsa-miR-17		hsa-miR-505		hsa-miR-376b			hsa-miR-497	hsa-miR-3662	hsa-miR-374b	hsa-miR-5692a
hsa-miR-20a		hsa-miR-410		hsa-miR-185			hsa-miR-195	hsa-miR-195	hsa-miR-376c	hsa-miR-101
hsa-miR-20b		hsa-miR-381		hsa-miR-326			hsa-miR-424	hsa-miR-5692a	hsa-miR-186	hsa-miR-129
hsa-miR-141		hsa-miR-300		hsa-miR-330			hsa-miR-33a	hsa-miR-101a	hsa-miR-361	hsa-miR-141
hsa-miR-200a		hsa-miR-149		hsa-miR-342			hsa-miR-495	hsa-miR-101b	hsa-miR-382	hsa-miR-144
hsa-miR-708		hsa-miR-497		hsa-miR-410			hsa-miR-374a	hsa-miR-761	hsa-miR-3646	hsa-miR-200a
hsa-miR-28		hsa-miR-195		hsa-miR-299			hsa-miR-374b	hsa-miR-3619	hsa-miR-570	hsa-miR-338
hsa-miR-520b		hsa-miR-424		hsa-miR-543			hsa-miR-5692a	hsa-miR-129a	hsa-miR-634	hsa-miR-374a
hsa-miR-520c		hsa-miR-33a		hsa-miR-346			hsa-miR-3163	hsa-miR-129b	hsa-miR-3662	hsa-miR-495
hsa-miR-520e		hsa-miR-495		hsa-miR-4251			hsa-miR-3646	hsa-miR-101	hsa-miR-3529	hsa-miR-590
hsa-miR-520a		hsa-miR-425		hsa-miR-4724			hsa-miR-369	hsa-miR-129	hsa-miR-3148
hsa-miR-520d		hsa-miR-374a		hsa-miR-587			hsa-miR-664	hsa-miR-130a	hsa-miR-212
hsa-miR-376c		hsa-miR-374b		hsa-miR-4277			hsa-miR-4528	hsa-miR-141	hsa-miR-548c
hsa-miR-876		hsa-miR-192		hsa-miR-1200			hsa-miR-5700	hsa-miR-144	hsa-miR-195
hsa-miR-488		hsa-miR-215		hsa-miR-3920			hsa-miR-4794	hsa-miR-200a	hsa-miR-5692a
hsa-miR-134		hsa-miR-5692a		hsa-miR-561			hsa-miR-4666a	hsa-miR-214	hsa-miR-5696
hsa-miR-539		hsa-miR-2681		hsa-miR-4324			hsa-miR-3662	hsa-miR-338	hsa-miR-875
hsa-miR-499		hsa-miR-3163		hsa-miR-3679			hsa-miR-676	hsa-miR-374a	hsa-miR-153
hsa-miR-142		hsa-miR-936		hsa-miR-3686			hsa-miR-15c	hsa-miR-495	hsa-miR-4262
hsa-miR-504		hsa-miR-1277		hsa-miR-1279			hsa-miR-16a	hsa-miR-590	hsa-miR-101
hsa-miR-18a		hsa-miR-29b		hsa-miR-1202			hsa-miR-16b		hsa-miR-124
hsa-miR-18b		hsa-miR-3646		hsa-miR-452			hsa-miR-16c		hsa-miR-129
hsa-miR-10a		hsa-miR-369		hsa-miR-3187			hsa-miR-205		hsa-miR-130a
hsa-miR-10b		hsa-miR-4680		hsa-miR-3607			hsa-miR-105		hsa-miR-139
hsa-miR-339		hsa-miR-3913		hsa-miR-1226			hsa-miR-17		hsa-miR-141
hsa-miR-361		hsa-miR-664		hsa-miR-4638			hsa-miR-20a		hsa-miR-144
hsa-miR-4528		hsa-miR-4528		hsa-miR-127			hsa-miR-20b		hsa-miR-145
hsa-miR-4795		hsa-miR-5700		hsa-miR-1285			hsa-miR-106a		hsa-miR-148b
hsa-miR-548n		hsa-miR-4794		hsa-miR-5094			hsa-miR-106b		hsa-miR-150
hsa-miR-629		hsa-miR-4677		hsa-miR-4433			hsa-miR-519d		hsa-miR-152
hsa-miR-656		hsa-miR-655		hsa-miR-770			hsa-miR-101		hsa-miR-181b
hsa-miR-4533		hsa-miR-374c		hsa-miR-548v			hsa-miR-144		hsa-miR-181c
hsa-miR-3124		hsa-miR-489		hsa-miR-3659			hsa-miR-23c		hsa-miR-181d
hsa-miR-4692		hsa-miR-4666a		hsa-miR-4659b			hsa-miR-200b		hsa-miR-200a
hsa-miR-4666a		hsa-miR-1343		hsa-miR-3972			hsa-miR-129		hsa-miR-203
hsa-miR-578		hsa-miR-1273f		hsa-miR-5189			hsa-miR-138		hsa-miR-204
hsa-miR-335		hsa-miR-3662		hsa-miR-4520a			hsa-miR-141		hsa-miR-206
hsa-miR-582		hsa-miR-676		hsa-miR-4659a			hsa-miR-15a		hsa-miR-211
hsa-miR-136		hsa-miR-4427		hsa-miR-612			hsa-miR-15b		hsa-miR-30a
hsa-miR-764		hsa-miR-1263		hsa-let-7a			hsa-miR-200a		hsa-miR-30d
hsa-miR-3662		hsa-miR-3200		hsa-miR-4775			hsa-miR-200c		hsa-miR-338
hsa-miR-4733		hsa-miR-589		hsa-miR-4755			hsa-miR-221		hsa-miR-374a
hsa-miR-3613		hsa-miR-138ab		hsa-miR-154			hsa-miR-222		hsa-miR-495
hsa-miR-586		hsa-miR-222ab		hsa-miR-5006			hsa-miR-23a		hsa-miR-506
hsa-let-7f		hsa-miR-15c		hsa-miR-744			hsa-miR-23b		hsa-miR-590
hsa-miR-4514		hsa-miR-16a		hsa-miR-487a			hsa-miR-338		hsa-miR-613
hsa-miR-149		hsa-miR-16b		hsa-miR-4801			hsa-miR-429		hsa-miR-9
hsa-miR-548b		hsa-miR-16c		hsa-miR-4712			hsa-miR-93
hsa-miR-4422		hsa-miR-143		hsa-miR-16-2
hsa-miR-548h		hsa-miR-1721		hsa-miR-5000
hsa-miR-551b		hsa-miR-4770		hsa-miR-3159
hsa-miR-548i		hsa-miR-205		hsa-miR-4429
hsa-miR-3944		hsa-miR-205a		hsa-miR-3673
hsa-miR-548d		hsa-miR-205b		hsa-let-7b
hsa-miR-548c		hsa-miR-93a		hsa-let-7f-1
hsa-miR-548o		hsa-miR-105		hsa-miR-4676
hsa-miR-548am		hsa-miR-106		hsa-miR-4644
hsa-miR-548y		hsa-miR-214		hsa-miR-367
hsa-miR-3675		hsa-miR-761		hsa-miR-21
hsa-miR-5193		hsa-miR-3619		hsa-miR-548at
hsa-miR-548w		hsa-miR-26a		hsa-miR-4731
hsa-miR-3671		hsa-miR-26b		hsa-miR-3168
hsa-miR-1245b		hsa-miR-1297		hsa-miR-1a
hsa-miR-4487		hsa-miR-4465		hsa-miR-1b
hsa-miR-5195		hsa-miR-17		hsa-miR-24a
hsa-miR-30exx		hsa-miR-20a		hsa-miR-24b
hsa-miR-30a		hsa-miR-20b		hsa-miR-101a
hsa-miR-5087		hsa-miR-106a		hsa-miR-101b
hsa-miR-548j		hsa-miR-106b		hsa-miR-130c
hsa-miR-568		hsa-miR-427		hsa-miR-721
hsa-miR-3714		hsa-miR-518a		hsa-miR-4295
hsa-miR-4439		hsa-miR-519d		hsa-miR-124a
hsa-miR-623		hsa-miR-101		hsa-miR-124b
hsa-miR-2355		hsa-miR-101a		hsa-miR-9a
hsa-miR-676		hsa-miR-101b		hsa-miR-9b
hsa-miR-30d		hsa-miR-144		hsa-miR-761
hsa-miR-3136		hsa-miR-375		hsa-miR-3619
hsa-miR-4794		hsa-miR-23c		hsa-miR--5127
hsa-miR-4287		hsa-miR-129a		hsa-miR-204b
hsa-miR-3183		hsa-miR-129b		hsa-miR-137a
hsa-miR-3184		hsa-miR-200b		hsa-miR-137b
hsa-miR-4517		hsa-miR-129		hsa-miR-30f
hsa-miR-3163		hsa-miR-138		hsa-miR-384
hsa-miR-382		hsa-miR-141		hsa-miR-7a
hsa-miR-548t		hsa-miR-15a		hsa-miR-7b
hsa-miR-642b		hsa-miR-15b		hsa-miR-129a
hsa-miR-642a		hsa-miR-16		hsa-miR-129b
hsa-miR-3609		hsa-miR-200a		hsa-miR-1
hsa-miR-1262		hsa-miR-200c		hsa-miR-137
hsa-miR-548ah		hsa-miR-221		hsa-miR-148a
hsa-miR-4701		hsa-miR-222		hsa-miR-181a
hsa-miR-634		hsa-miR-23a		hsa-miR-183
hsa-miR-186		hsa-miR-23b		hsa-miR-194
hsa-miR-4476		hsa-miR-338		hsa-miR-214
hsa-miR-3646		hsa-miR-429		hsa-miR-216a
hsa-miR-2115		hsa-miR-455		hsa-miR-24
hsa-miR-4763		hsa-miR-93		hsa-miR-301a
hsa-miR-516b				hsa-miR-301b
hsa-miR-4698				hsa-miR-30b
hsa-miR-4685				hsa-miR-30c
hsa-miR-3137				hsa-miR-30e
hsa-miR-607				hsa-miR-320a
hsa-miR-4668				hsa-miR-320b
hsa-miR-590				hsa-miR-320c
hsa-miR-495				hsa-miR-320d
hsa-miR-369				hsa-miR-3666
hsa-miR-3617				hsa-miR-448
hsa-miR-5700				hsa-miR-454
hsa-miR-3167				hsa-miR-5004
hsa-miR-1207				hsa-miR-7
hsa-miR-548aq				hsa-miR-130a
hsa-miR-19a				hsa-miR-876
hsa-miR-139				hsa-miR-19a
hsa-miR-4282				hsa-miR-19b
hsa-miR-4789				hsa-miR-374b
hsa-miR-3065				hsa-miR-376c
hsa-miR-4452				hsa-miR-186
hsa-miR-557				hsa-miR-361
hsa-miR-200b				hsa-miR-382
hsa-miR-583				hsa-miR-3646
hsa-miR-4726				hsa-miR-570
hsa-miR-559				hsa-miR-634
hsa-miR-548ag				hsa-miR-3662
hsa-miR-5197				hsa-miR-3529
hsa-miR-3650				hsa-miR-3148
hsa-miR-4642				hsa-miR-212
hsa-miR-633				hsa-miR-548c
hsa-miR-200c				hsa-miR-195
hsa-miR-4804				hsa-miR-5692a
hsa-miR-605				hsa-miR-5696
hsa-miR-3910				hsa-miR-875
hsa-miR-641				hsa-miR-153
hsa-miR-4653				hsa-miR-4262
hsa-miR-4779				hsa-miR-101
hsa-miR-126				hsa-miR-124
hsa-miR-637				hsa-miR-129
hsa-miR-664				hsa-miR-130a
hsa-miR-3680				hsa-miR-139
hsa-miR-548ai				hsa-miR-141
hsa-miR-4637				hsa-miR-144
hsa-miR-4417				hsa-miR-145
hsa-miR-570				hsa-miR-148b
hsa-miR-3691				hsa-miR-150
hsa-miR-4773				hsa-miR-152
hsa-miR-188				hsa-miR-181b
hsa-miR-4266				hsa-miR-181c
hsa-miR-4782				hsa-miR-181d
hsa-miR-4717				hsa-miR-200a
hsa-miR-378d				hsa-miR-203
hsa-miR-5696				hsa-miR-204
hsa-miR-548f				hsa-miR-206
hsa-miR-4446				hsa-miR-211
hsa-miR-3529				hsa-miR-30a
hsa-miR-378e				hsa-miR-30d
hsa-miR-29a				hsa-miR-338
hsa-miR-378c				hsa-miR-374a
hsa-miR-378i				hsa-miR-495
hsa-miR-378a				hsa-miR-506
hsa-miR-219				hsa-miR-590
hsa-miR-4740				hsa-miR-613
hsa-miR-378f				hsa-miR-9
hsa-miR-548e
hsa-miR-490
hsa-miR-4643
hsa-miR-422a
hsa-miR-5692a
hsa-miR-654
hsa-miR-4802
hsa-miR-3148
hsa-miR-146a
hsa-miR-4768
hsa-miR-4310
hsa-miR-875
hsa-miR-496
hsa-miR-940
hsa-miR-4661
hsa-miR-204
hsa-miR-211
hsa-miR-139-5p
hsa-miR-96
hsa-miR-1271
hsa-miR-187
hsa-miR-182
hsa-miR-34a
hsa-miR-34c
hsa-miR-34b
hsa-miR-449a
hsa-miR-449b
hsa-miR-449c
hsa-miR-190
hsa-miR-101
hsa-miR-221
hsa-miR-222
hsa-miR-33a
hsa-miR-33b
hsa-miR-124
hsa-miR-506
hsa-miR-150
hsa-miR-15a
hsa-miR-15b
hsa-miR-15c
hsa-miR-16a
hsa-miR-16b
hsa-miR-16c
hsa-miR-195
hsa-miR-322
hsa-miR-424
hsa-miR-497
hsa-miR-1907
hsa-miR-216b
hsa-miR-128
hsa-miR-31
hsa-miR-133a
hsa-miR-133b
hsa-miR-133c
hsa-miR-219-5p
hsa-miR-508
hsa-miR-4782-3p
hsa-miR-105
hsa-miR-291a-3p
hsa-miR-294
hsa-miR-295
hsa-miR-428
hsa-miR-519a
hsa-miR-520
hsa-miR-1378
hsa-miR-1420
hsa-miR-196a
hsa-miR-196b
hsa-miR-196c
hsa-miR-132
hsa-miR-212
hsa-miR-153
hsa-miR-138
hsa-miR-205
hsa-miR-23a
hsa-miR-23b
hsa-miR-23c
hsa-miR-125a-5p
hsa-miR-125b-5p
hsa-miR-351
hsa-miR-670
hsa-miR-4319
hsa-miR-200
hsa-miR-1ab
hsa-miR-206
hsa-miR-613
hsa-miR-106a
hsa-miR-1185
hsa-miR-129
hsa-miR-144
hsa-miR-145
hsa-miR-148b
hsa-miR-152
hsa-miR-181b
hsa-miR-181c
hsa-miR-181d
hsa-miR-19b
hsa-miR-203
hsa-miR-217
hsa-miR-218
hsa-miR-22
hsa-miR-302a
hsa-miR-302b
hsa-miR-302c
hsa-miR-302d
hsa-miR-302e
hsa-miR-338
hsa-miR-372
hsa-miR-373
hsa-miR-374a
hsa-miR-374b
hsa-miR-4262
hsa-miR-429
hsa-miR-4753
hsa-miR-507
hsa-miR-548a
hsa-miR-548ar
hsa-miR-9
hsa-miR-93
